# Supplementary material for: Altered Gut Microbiota Patterns in Young Children with Recent Maltreatment Exposure
Source: Biomolecules. 2024 Oct 16;14(10):1313. doi: 10.3390/biom14101313 (PMC11506340; doi:10.3390/biom14101313)
Supplement: Supplementary file 1 [file biomolecules-14-01313-s001.zip]

Archive with 1 entries (1 files):
- biomolecules-3095302-supplementary.pdf
